# Supplementary material for: A High Daptomycin Dose Is Associated with Better Bacterial Clearance in Infections Caused by Vancomycin-Resistant Enterococcus faecium Regardless of Daptomycin Minimum Inhibitory Concentration in a Rat Infective Endocarditis Model
Source: Microbiol Spectr. 2022 Oct 3;10(5):e02551-22. doi: 10.1128/spectrum.02551-22 (PMC9603373; doi:10.1128/spectrum.02551-22)
Supplement: Supplemental file 1 — Supplemental material. Download spectrum.02551-22-s0001.xls, XLS file, 0.04 MB [file spectrum.02551-22-s0001.xls]

## Sheet: IE_response
mic	delay	dose	route	veg_weight	veg_cfu	blood_cfu	log_veg_cfu	log_blood_cfu	veg_sterile	auc	cmax	auc_mic	cmax_mic
0.5	24	12	iv	0.0255	0	0	0	0	1	228.2	106.2	228.2	106.2
0.5	24	12	iv	0.0022	0	0	0	0	1	228.2	106.2	228.2	106.2
0.5	24	12	iv	0.001	0	0	0	0	1	228.2	106.2	228.2	106.2
0.5	24	c	sc	0.0152	3090000	3400	6.48996	3.53148	0
0.5	24	c	sc	0.002	800000000	42600	8.90309	4.62941	0
0.5	24	c	sc	0.0171	216000000	715	8.33445	2.85431	0
0.5	24	45	sc	<0.0015	0	0	0	0	1	986.7	122.6	986.7	122.6
0.5	24	45	sc	0.006	0	0	0	0	1	986.7	122.6	986.7	122.6
0.5	24	45	sc	0.0038	0	0	0	0	1	986.7	122.6	986.7	122.6
0.5	24	90	sc	0.0153	0	0	0	0	1	2053.6	178.5	2053.6	178.5
0.5	24	90	sc	<0.0027	0	0	0	0	1	2053.6	178.5	2053.6	178.5
0.5	24	90	sc	0.005	0	0	0	0	1	2053.6	178.5	2053.6	178.5
0.5	48	12	iv	0.004	2500	0	3.39794	0	0	228.2	106.2	228.2	106.2
0.5	48	12	iv	0.0111	1800	0	3.25571	0	0	228.2	106.2	228.2	106.2
0.5	48	12	iv	0.027	1480	0	3.1707	0	0	228.2	106.2	228.2	106.2
0.5	48	c	sc	0.0014	22900000000	22900000000	10.359	10.359	0
0.5	48	c	sc	0.041	97600000	0	7.98945	0	0
0.5	48	c	sc	0.0701	4700	67000	3.6721	4.82607	0
0.5	48	45	sc	0.009	45600	0	4.65854	0	0	986.7	122.6	986.7	122.6
0.5	48	45	sc	0.0046	23900	0	4.37863	0	0	986.7	122.6	986.7	122.6
0.5	48	45	sc	0.004	0	0	0	0	1	986.7	122.6	986.7	122.6
0.5	48	90	sc	0.003	0	0	0	0	1	2053.6	178.5	2053.6	178.5
0.5	48	90	sc	0.0039	0	0	0	0	1	2053.6	178.5	2053.6	178.5
0.5	48	90	sc	0.0051	0	0	0	0	1	2053.6	178.5	2053.6	178.5
8	48	c	sc	0.0362	691000000	0	8.83923	0	0
8	48	c	sc	0.0398	377000000	1840	8.57621	3.26482	0
8	48	c	sc	0.0011	1590000000	2500	9.20164	3.39794	0
8	48	45	sc	0.0185	5410000	180	6.73283	2.25527	0	986.7	122.6	123.338	15.325
8	48	45	sc	0.0328	7620000	0	6.88207	0	0	986.7	122.6	123.338	15.325
8	48	45	sc	0.0258	13600000	0	7.13245	0	0	986.7	122.6	123.338	15.325
8	48	90	sc	0.0276	80400	0	4.90544	0	0	2053.6	178.5	256.7	22.3125
8	48	90	sc	0.0104	110000	0	5.04139	0	0	2053.6	178.5	256.7	22.3125
8	48	90	sc	0.0077	390000	0	5.59063	0	0	2053.6	178.5	256.7	22.3125

## Sheet: PK
id	conc	time	dose
1	4.8	0	90
2	6.68	0	90
3	3.93	0	90
1	52.94	0.5	90
2	42.07	0.5	90
3	51.3	0.5	90
1	57.71	1	90
2	80.21	1	90
3	57.44	1	90
1	115.56	2	90
2	143.14	2	90
3	128.51	2	90
1	125.43	3	90
2	174.68	3	90
3	199.8	3	90
1	161.04	4	90
2	148.06	4	90
3	143.3	4	90
1	158.33	5	90
2	168.42	5	90
3	178.52	5	90
1	127.98	8	90
2	151.39	8	90
3	169.72	8	90
1	77.99	12	90
2	115.62	12	90
3	83.77	12	90
1	2.03	24	90
2	6.44	24	90
3	3.35	24	90
1	4.03	0	45
2	3.71	0	45
3	2.08	0	45
1	15.64	0.5	45
2	19.36	0.5	45
3	25.74	0.5	45
1	54.98	1	45
2	39.56	1	45
3	43.58	1	45
1	97.58	2	45
2	64.04	2	45
3	71.89	2	45
1	82.46	3	45
2	108.72	3	45
3	141.68	3	45
1	117.33	4	45
2	88.68	4	45
3	106.03	4	45
1	93.31	5	45
2	94.76	5	45
3	84.01	5	45
1	63.3	8	45
2	68.17	8	45
3	88.21	8	45
1	52.33	12	45
2	36.74	12	45
3	29.21	12	45
1	0.82	24	45
2	0	24	45
3	0.52	24	45
1	70.57	0	12
2	75.71	0	12
3	170.96	0	12
1	44.94	0.5	12
2	3.86	0.5	12
3	18.81	0.5	12
1	70.25	1	12
2	77.13	1	12
3	80.94	1	12
1	46.58	2	12
2	40.71	2	12
3	49.55	2	12
1	31.24	3	12
2	24.52	3	12
3	26.88	3	12
1	20.51	4	12
2	20.91	4	12
3	21.45	4	12
1	9.58	5	12
2	22.28	5	12
3	11.86	5	12
1	6.73	8	12
2	3.76	8	12
3	2.45	8	12
1	1.45	12	12
2	0	12	12
3	1.2	12	12
1	0	24	12
2	0	24	12
3	0	24	12
